# Supplementary material for: NMR-Verified Dearomatization of 5,7-Substituted Pyrazolo[1,5-a]pyrimidines
Source: Molecules. 2023 Sep 12;28(18):6584. doi: 10.3390/molecules28186584 (PMC10535613; doi:10.3390/molecules28186584)
Supplement: Supplementary file 1 [file molecules-28-06584-s001.zip]

Archive with 1 entries (1 files):
- molecules-2576597-supplementary.pdf
